# Supplementary material for: Trends in liver failure-related mortality among middle-aged and older adults with digestive system malignant tumors in the United States, 1999–2023
Source: Front Oncol. 2026 Jul 13;16:1825036. doi: 10.3389/fonc.2026.1825036 (PMC13402172; doi:10.3389/fonc.2026.1825036)
Supplement: Supplementary file 1 [file DataSheet1.csv]

Supplementary Table S1. Joinpoint-derived AAPC estimates for liver failure-related mortality among U.S. adults aged ¡Ý45 years with DSMTs, 1999¨C2023.
Metric	Measure	AAPC	95%CI_lower	95%CI_upper	P
Census Region	Midwest	-2.35	-2.87	-1.84	< 0.001
Census Region	Northeast	-3.05	-3.56	-2.54	< 0.001
Census Region	South	-2.88	-3.31	-2.46	< 0.001
Census Region	West	-3.33	-3.76	-2.89	< 0.001
HHS Region	HHS1: Connecticut, Maine, Massachusetts, New Hampshire, Rhode Island, Vermont	-3.56	-5.12	-1.97	< 0.001
HHS Region	HHS10: Alaska, Idaho, Oregon, Washington	0.03	-0.42	0.48	0.895
HHS Region	HHS2: New Jersey, New York	-3.15	-3.74	-2.55	< 0.001
HHS Region	HHS3: Delaware, District of Columbia, Maryland, Pennsylvania, Virginia, West Virginia	-2.90	-3.59	-2.21	< 0.001
HHS Region	HHS4: Alabama, Florida, Georgia, Kentucky, Mississippi, North Carolina, South Carolina, Tennessee	-2.85	-3.26	-2.43	< 0.001
HHS Region	HHS5: Illinois, Indiana, Michigan, Minnesota, Ohio, Wisconsin	-2.56	-3.12	-2.01	< 0.001
HHS Region	HHS6: Arkansas, Louisiana, New Mexico, Oklahoma, Texas	-2.45	-3.35	-1.54	< 0.001
HHS Region	HHS7: Iowa, Kansas, Missouri, Nebraska	-2.03	-2.90	-1.15	< 0.001
HHS Region	HHS8: Colorado, Montana, North Dakota, South Dakota, Utah, Wyoming	-1.00	-2.05	0.06	0.065
HHS Region	HHS9: Arizona, California, Hawaii, Nevada	-4.55	-5.14	-3.94	< 0.001
Race	Hispanic	-3.11	-3.90	-2.32	< 0.001
Race	NH Black	-2.88	-3.35	-2.40	< 0.001
Race	NH Other	-4.84	-5.80	-3.87	< 0.001
Race	NH White	-2.92	-3.21	-2.62	< 0.001
Overall	Overall	-2.94	-3.18	-2.69	< 0.001
Sex	Female	-3.05	-3.43	-2.68	< 0.001
Sex	Male	-2.90	-3.21	-2.60	< 0.001
Urbanization	Metropolitan	-3.45	-3.76	-3.13	< 0.001
Urbanization	Nonmetropolitan	-2.00	-2.55	-1.45	< 0.001
Age Groups	45-54 years	-2.49	-3.92	-1.03	< 0.001
Age Groups	55-64 years	-2.07	-2.87	-1.26	< 0.001
Age Groups	65-74 years	-2.89	-3.54	-2.24	< 0.001
Age Groups	75-84 years	-3.43	-3.99	-2.87	< 0.001
Age Groups	85+ years	-3.93	-5.03	-2.81	< 0.001
Note: AAPC, average annual percent change; CI, confidence interval; DSMTs, digestive system malignant tumors; HHS, Health and Human Services; NH, non-Hispanic. For age groups, AAPCs were calculated using crude mortality rates because age-adjusted mortality rates are not applicable within specific age strata. For urbanization level, AAPCs were calculated for 1999¨C2020 because urbanization-stratif…
